# Supplementary material for: Cytological analysis of flower development, insights into suitable growth area and genomic background: implications for Glehnia littoralis conservation and sustainable utilization
Source: BMC Plant Biol. 2024 Sep 30;24:895. doi: 10.1186/s12870-024-05585-5 (PMC11441262; doi:10.1186/s12870-024-05585-5)
Supplement: Supplementary file 8 — Supplementary Material 8 [file 12870_2024_5585_MOESM8_ESM.xls]

## Sheet: TableS1
Table S1. Spatial distribution of records of Glehnia littoralis
No	Longitude	latitude	No	Longitude	latitude	No	Longitude	latitude
1	110.854	19.9875	69	121.129	25.0542	137	119.288	34.7709
2	111.979	21.8625	70	121.196	36.6958	138	119.338	34.7612
3	114.062	36.6708	71	121.237	25.0792	139	119.338	34.7615
4	114.496	36.8542	72	121.388	31.2625	140	119.338	34.7617
5	114.521	22.4708	73	121.388	41.8708	141	119.338	34.7617
6	116.562	39.2875	74	121.421	37.2292	142	119.338	34.7616
7	117.062	39.4208	75	121.438	25.1625	143	119.37	34.7589
8	117.171	39.1208	76	121.546	22.0292	144	119.452	34.6626
9	117.471	23.7375	77	121.546	25.2875	145	119.458	34.7662
10	117.496	23.7375	78	121.579	25.2875	146	119.459	34.7666
11	117.529	43.1208	79	121.612	38.9125	147	119.506	39.8169
12	117.546	43.2625	80	121.629	25.2125	148	119.522	39.8197
13	117.671	38.9375	81	121.688	38.8875	149	119.565	35.3963
14	117.812	24.0125	82	121.787	39.7208	150	119.592	25.6457
15	117.821	24.0208	83	121.838	25.0042	151	119.77	25.6302
16	117.871	24.0792	84	121.854	25.0208	152	119.77	25.6311
17	118.588	24.5542	85	121.879	25.0125	153	119.77	25.6318
18	118.629	24.5708	86	121.888	30.0625	154	119.772	25.6257
19	118.671	24.6208	87	121.904	25.1125	155	119.775	25.6215
20	119.046	39.6208	88	121.912	25.0542	156	119.776	25.6203
21	119.213	34.5958	89	121.921	25.0375	157	119.777	25.6189
22	119.213	39.3958	90	121.929	25.0292	158	119.778	25.616
23	119.229	34.5875	91	121.929	25.0375	159	119.78	25.6134
24	119.237	34.7792	92	121.929	25.0625	160	119.782	25.6108
25	119.287	34.7708	93	121.938	25.0208	161	119.784	25.6105
26	119.287	39.6792	94	121.938	25.0292	162	119.796	25.6147
27	119.346	34.7625	95	121.971	29.1375	163	119.797	25.6147
28	119.371	34.7542	96	122.029	37.4958	164	119.798	25.6149
29	119.371	34.7625	97	122.071	30.1458	165	119.799	25.6152
30	119.379	34.7542	98	122.071	37.5125	166	119.835	25.5521
31	119.412	40.0208	99	122.079	30.1542	167	120.029	35.8351
32	119.454	34.6625	100	122.079	40.2208	168	120.328	40.2586
33	119.454	34.7625	101	122.088	30.0125	169	120.366	36.492
34	119.463	34.7625	102	122.112	37.5125	170	120.547	31.7282
35	119.479	39.8292	103	122.129	30.1292	171	120.638	36.2919
36	119.504	34.6125	104	122.146	29.9792	172	120.652	36.2664
37	119.504	39.8208	105	122.179	29.9875	173	120.666	36.4014
38	119.521	39.8208	106	122.179	30.1125	174	120.674	36.2288
39	119.562	35.3958	107	122.188	29.6708	175	120.763	42.5808
40	119.771	25.6208	108	122.188	30.2708	176	120.784	36.4876
41	119.771	25.6292	109	122.296	29.8208	177	120.806	36.5626
42	119.771	40.0042	110	122.379	29.8958	178	120.822	40.7306
43	119.796	25.6125	111	122.487	37.1542	179	120.94	24.8166
44	119.838	25.5542	112	110.852	19.9914	180	120.96	40.7889
45	119.979	25.9625	113	111.819	21.6064	181	120.981	37.7316
46	119.979	25.9708	114	114.521	22.471	182	121.127	25.0557
47	120.029	35.8375	115	114.522	22.4726	183	121.192	36.6949
48	120.329	40.2625	116	114.541	22.4777	184	121.24	25.0781
49	120.338	36.0708	117	114.541	22.4782	185	121.388	41.8696
50	120.362	36.4958	118	114.542	22.4787	186	121.421	37.2303
51	120.379	37.3208	119	114.542	22.4788	187	121.685	38.8868
52	120.396	37.3708	120	117.169	39.1215	188	121.783	39.7241
53	120.546	31.7292	121	117.469	23.7351	189	121.891	30.0608
54	120.562	36.1875	122	117.496	23.7376	190	122.028	37.4988
55	120.638	36.2958	123	117.532	43.117	191	122.069	37.5163
56	120.654	36.2625	124	117.545	43.2662	192	122.075	30.1499
57	120.662	36.3375	125	117.669	38.9338	193	122.076	40.2187
58	120.662	36.4042	126	117.813	24.0151	194	122.082	30.1529
59	120.671	36.2292	127	117.817	24.0189	195	122.126	30.1324
60	120.746	37.8208	128	117.872	24.0778	196	122.129	30.1294
61	120.754	36.8708	129	118.589	24.5559	197	122.149	29.9764
62	120.763	42.5792	130	118.626	24.5709	198	122.18	29.9871
63	120.787	36.4875	131	118.668	24.6233	199	122.183	30.1104
64	120.804	36.5625	132	119.209	34.5925	200	122.184	30.2727
65	120.821	40.7292	133	119.213	39.3938	201	122.184	29.6731
66	120.938	24.8125	134	119.232	34.5857	202	122.294	29.8214
67	120.963	40.7875	135	119.242	34.7822	203	122.379	29.899
68	120.979	37.7292	136	119.284	39.6788	204	122.487	37.1527
