# Supplementary material for: Cytological analysis of flower development, insights into suitable growth area and genomic background: implications for Glehnia littoralis conservation and sustainable utilization
Source: BMC Plant Biol. 2024 Sep 30;24:895. doi: 10.1186/s12870-024-05585-5 (PMC11441262; doi:10.1186/s12870-024-05585-5)
Supplement: Supplementary file 9 — Supplementary Material 9 [file 12870_2024_5585_MOESM9_ESM.xls]

## Sheet: Sheet1
Table S2. Data production statistics of Glehnia littoralis genome survey
Total reads	Total bases	Clean reads	Clean bases	Q20 rate (%)	Q30 rate (%)	GC (%)
283393918	42509087700	282274206	39402875046	97.53	92.24	36.43
